# Supplementary material for: The mycelium of the Trametes versicolor (Turkey tail) mushroom and its fermented substrate each show potent and complementary immune activating properties in vitro
Source: BMC Complement Altern Med. 2019 Dec 2;19:342. doi: 10.1186/s12906-019-2681-7 (PMC6889544; doi:10.1186/s12906-019-2681-7)
Supplement: Supplementary file 1 — Additional file 1. The graphs in the paper shows representative data on immune effects on cells from one of three healthy donors. The full sets of data from all 3 blood donors are shown in the supplementary information. [file 12906_2019_2681_MOESM1_ESM.xlsx]

## Sheet: CD69 T NKT and NK
														Aqueous																			Aqueous
															0.08	0.4	2.0 mg/mL																	0.08	0.4	2.0 mg/mL
														TvM	*	**	**																TvM	**	**
														FS	*	**	**																FS	**	**	**
														IS	**	**																	IS	*		*
														Solids																			Solids
															0.08	0.4	2.0 mg/mL																	0.08	0.4	2.0 mg/mL
														TvM	**	**	**																TvM	**	**	**
														FS	**	**	**																FS	**	**	**
														IS	**	**	**																IS	**	**	**
														Aqueous																			Aqueous
															0.08	0.4	2.0 mg/mL																	0.08	0.4	2.0 mg/mL
														TvM		**	**																TvM	**	**	**
														FS	**	**	**																FS		**	*
														IS	*	**																	IS
														Solids																			Solids
															0.08	0.4	2.0 mg/mL																	0.08	0.4	2.0 mg/mL
														TvM	**	**	**																TvM	**	**	**
														FS	**	**	**																FS	**	**	**
														IS	*	**	**																IS	*	**	**
														Aqueous																			Aqueous
															0.08	0.4	2.0 mg/mL																	0.08	0.4	2.0 mg/mL
														TvM		**	**																TvM		**	**
														FS																			FS		*	**
														IS																			IS
														Solids																			Solids
															0.08	0.4	2.0 mg/mL																	0.08	0.4	2.0 mg/mL
														TvM	**	**	**																TvM	**	**	**
														FS	*	**	**																FS	**	**	**
														IS			**																IS	**	*

## Sheet: Cytokines
															Aqueous																				Aqueous
																0.08	0.4	2.0 mg/mL																		0.08	0.4	2.0 mg/mL
															TvM																				TvM
															FS																				FS		**
															IS																				IS			**
															Solids																				Solids
																0.08	0.4	2.0 mg/mL																		0.08	0.4	2.0 mg/mL
															TvM		*																		TvM	**		**
															FS																				FS	**	**
															IS																				IS	*
															Aqueous																				Aqueous
																0.08	0.4	2.0 mg/mL																		0.08	0.4	2.0 mg/mL
															TvM		*	*																	TvM	**	*	**
															FS		*	**																	FS	**	*	**
															IS		**																		IS
															Solids																				Solids
																0.08	0.4	2.0 mg/mL																		0.08	0.4	2.0 mg/mL
															TvM	**	**	**																	TvM	*	**	**
															FS	**	**	*																	FS	**	**	**
															IS	**	*	*																	IS		**	**
															Aqueous																				Aqueous
																0.08	0.4	2.0 mg/mL																		0.08	0.4	2.0 mg/mL
															TvM																				TvM
															FS																				FS			**
															IS																				IS
															Solids																				Solids
																0.08	0.4	2.0 mg/mL																		0.08	0.4	2.0 mg/mL
															TvM																				TvM
															FS			**																	FS			**
															IS			**																	IS		**	**
															Aqueous																				Aqueous
																0.08	0.4	2.0 mg/mL																		0.08	0.4	2.0 mg/mL
															TvM	**	**	**																	TvM	**	*	**
															FS	*	*	*																	FS	**	**	**
															IS		**	**																	IS	*		**
															Solids																				Solids
																0.08	0.4	2.0 mg/mL																		0.08	0.4	2.0 mg/mL
															TvM	**	**	**																	TvM	**	**	**
															FS	**	*																		FS	**	**	*
															IS	**	*	**																	IS	*	**	**
															Aqueous																				Aqueous
																0.08	0.4	2.0 mg/mL																		0.08	0.4	2.0 mg/mL
															TvM	**	*	**																	TvM	*	**
															FS		**	**																	FS	**	*	*
															IS	**	**	**																	IS		*
															Solids																				Solids
																0.08	0.4	2.0 mg/mL																		0.08	0.4	2.0 mg/mL
															TvM	**	*	**																	TvM	**	*	*
															FS	**	**	*																	FS	*	**	*
															IS	**	**	*																	IS	**	**	**
															Aqueous																				Aqueous
																0.08	0.4	2.0 mg/mL																		0.08	0.4	2.0 mg/mL
															TvM		*																		TvM
															FS		**	**																	FS			*
															IS																				IS
															Solids																				Solids
																0.08	0.4	2.0 mg/mL																		0.08	0.4	2.0 mg/mL
															TvM																				TvM
															FS		*	*																	FS		**	*
															IS																				IS
															Aqueous																				Aqueous
																0.08	0.4	2.0 mg/mL																		0.08	0.4	2.0 mg/mL
															TvM			*																	TvM
															FS			**																	FS			**
															IS																				IS
															Solids																				Solids
																0.08	0.4	2.0 mg/mL																		0.08	0.4	2.0 mg/mL
															TvM																				TvM
															FS		*	**																	FS		*	*
															IS																				IS
															Aqueous																				Aqueous
																0.08	0.4	2.0 mg/mL																		0.08	0.4	2.0 mg/mL
															TvM	**																			TvM	*		*
															FS		*																		FS	**	**
															IS	*	**	**																	IS		**	**
															Solids																				Solids
																0.08	0.4	2.0 mg/mL																		0.08	0.4	2.0 mg/mL
															TvM	**	**	*																	TvM	*	*	*
															FS	**	*																		FS	**		**
															IS	**	**	*																	IS	**	*
